# Supplementary material for: A Near-Infrared Fluorescent and Photoacoustic Probe for Visualizing Biothiols Dynamics in Tumor and Liver
Source: Molecules. 2023 Feb 27;28(5):2229. doi: 10.3390/molecules28052229 (PMC10005096; doi:10.3390/molecules28052229)
Supplement: Supplementary file 1 [file molecules-28-02229-s001.zip]

Archive with 1 entries (1 files):
- molecules-2172071-supplementary.pdf
